# Supplementary material for: Understanding the delays in diagnosis of breast cancer in India using blogs and YouTube videos
Source: BMC Public Health. 2025 Aug 15;25:2792. doi: 10.1186/s12889-025-24132-x (PMC12357454; doi:10.1186/s12889-025-24132-x)
Supplement: Supplementary file 1 — Supplementary Material 1 [file 12889_2025_24132_MOESM1_ESM.xlsx]

## Sheet: Sheet1
Content	Link to Source	Language	Stage	Age	Socioeconomic status	Work status	Symptom	Delay in recognising or responding to the symptoms (Lack of Knowledge, misinterpretation of symptoms & procrastination)	Initial medical misjudgement (False reassurance from medical tests & Dismissal of symptoms by doctors)	Socio-cultural factors (family & Career responsibilities)	Emotional and Psychological Factors:
Blog 1	Breast Cancer Awareness Month: Survivors Share Their Stories | Breast Cancer Awareness Month | Breast Cancer Survivors | HerZindagi	English	Stage IIIb	Unspecified	Middle-class	Unspecified	Knot	Unaware of the cause; Did not know the seriousness "Unaware of its (the lump) cause, XX asked her relative for help" “I thought it was a benign tumour and took alternative therapy for it for three months thinking it would go away”
Blog 2	Breast Cancer: “I am a stronger person today” (siemens-healthineers.com)	English	Stage III	49 years	Middle-class	Unspecified	lump		The ultrasound showed nothing alarming. "It (ultrasound) didn’t reveal anything alarming"		She found it difficult to believe it could happen. “It was difficult to believe this (cancer) could happen to me”
Blog 3	Survivor Story: How My Husband’s Unwavering Love And Support Helped Me Beat Breast Cancer ​ – Free Crowdfunding for India | #1 Fundraising website in India | Milaap	English	Unspecified	Unspecified	Unspecified	Unspecified	lump	She did not think much about the lump initially. "I didn’t think much of it (the lump) at that time"
Blog 4	Breast cancer survivor's journey | OncoStem Blog	English	Stage I	39 years	Unspecified	Unspecified	lump	"I felt a lump in my breast. I assumed I was imagining it and was worrying for no reason" "I ignored it for a few days and continued with my daily commitments"
Blog 5	Rinaa’s Story: Two-Time Breast Cancer Survivor - Susan G. Komen®	English	Stage II	35 years	Unspecified	Unspecified	lump	"I exercised five days a week and ate healthy. I had no family history of breast cancer"	She was told it could be a cyst. "I went to my doctor who said it was probably a cyst"
YouTube Video 1	Breast Cancer Treatment & Surgery: Story Of Savita - Max Hospital - YouTube	Hindi	Advanced stage	26 years	Unspecified	Working	lump		"In general, at the age of 26, people (healthcare professionals) tend to think that nothing could be wrong, especially breast cancer of all things"
YouTube Video 2	Mrs Jyoti diagnosed with stage-4 breast cancer. | Apollo Hospitals Delhi - YouTube	Hindi	Stage IV	Unspecified	Unspecified	Unspecified	lump	"Initially, I thought it was something minor, but I completely ignored it. Even though I knew it could be a problem" "I convinced myself that this (the lump) was due to hormonal changes or because I'm just getting old"			Ignored her symptom fearing it was cancer. “I neglected it because I was scared that it might be cancer”
YouTube Video 3	Dr. Rohan Khandelwal in conversation with an inspirational breast cancer survivor (youtube.com)	Hindi	Unspecified	25 years	Unspecified	Working	lump	“There’s a misconception that a lump is normal, so I thought it was normal. I never thought it could be cancer” "People say that by getting a biopsy, cancer spreads faster and transfers into the blood"	Doctors told her that it could be benign. "The doctor said it might be a benign lump and nothing else"
YouTube Video 4	Breast Cancer Survivor Story - Ranjeeta S | Breast Cancer Hospital in Jaipur - Manipal Hospitals - YouTube	Hindi	Unspecified	Unspecified	Unspecified	Working	lump	"At first, I ignored it (the lump)"
YouTube Video 5	Story of Mrs. Opel Rawat, Breast Cancer Survivor (youtube.com)	Hindi	Stage III	Unspecified	Unspecified	Unspecified	lump	"I do not even have a history of it (breast cancer) in my family"	“The doctor told me it was a normal lump and nothing to worry about” “I emphasised and asked if it was cancer, and they said no, you can get a test done but there's no hurry”	"I was preparing for some exams at the time I felt a lump, so my focus was completely on my preparation. I couldn’t give my attention to the symptoms”	Denied it can't be cancer "I kept denying that it can't be cancer"
YouTube Video 6	Breast Cancer Survivor Tells Why Screening Is Not a Burden (youtube.com)	English/Hindi	Unspecified	27 years	Unspecified	Working	knot			“I was really busy with my PhD, and I was newly married”
YouTube Video 7	My triple Negative brest cancer survivor story - YouTube	Hindi	Unspecified	38 years	Unspecified	Unspecified	lump	"I felt a very small lump, but because it was small and there was no pain, I didn’t understand if it was a lump or I was just feeling something”	"Doctor said they don’t think there was any lump" "The mammogram results were clear, so the doctor said there's nothing wrong and you are fine"
YouTube Video 8	Chemotherapy and Surgery for Advanced Breast Cancer | Patient Success Story | Max Hospital, Vaishali (youtube.com)	English/Hindi	Advanced stage	44 years	Unspecified	Unspecified	lump, Itching, discharge			"I had itching and discharge but because my daughter was in 12th standard and was busy preparing for exams, I kept ignoring it. I was busy with my responsibilities. "
YouTube Video 9	4th స్టేజ్ క్యాన్సర్! 3 నెలల్లో రిపోర్ట్స్ చూస్తే...| Breast Cancer Survivor Stories in Telugu (youtube.com)	Telugu	Stage IV	34 years	Unspecified	Unspecified	lump, discharge	She thought it was a clogged milk duct "it was a clogged milk duct"
YouTube Video 10	క్యాన్సర్ పెట్టిన పరీక్షలో నెగ్గిన తెలుగు ఉపాధ్యాయురాలు | Breast Cancer Survivor Success Story (youtube.com)	Telugu	Stage IV	36 years	Unspecified	Unspecified	lump, unberable pain, low energy	"She had unbearable pain and low energy, so we didn't know what the cause was"
YouTube Video 11	పాల గడ్డేమో అనుకున్నా! కానీ అది 4th స్టేజ్ బ్రెస్ట్ క్యాన్సర్!| Breast Cancer Survivor Story |Telugu (youtube.com)	Telugu	Stage IV	40 years	Unspecified	Unspecified	lump	She thought it was a clogged milk duct "I thought it was a clogged milk duct so I ignored it" "I have no family history and have good nutrition" "I thought women generally have lumps in the breast"			"I thought why will I get cancer"
YouTube Video 12	Conversation with a Breast Cancer Survivor - Dr. Rohan Khandelwal, Breast Cancer Surgeon (youtube.com)	English	Unspecified	45 years	Unspecified	Working	lump	She saw the symptom but ignored it "I saw it (the lump), but I did sit on it for some time, which I shouldn't have" "I have a lot of people in my family who had this (Breast cancer)… My mother died because of this (breast cancer)"		Son's 12th exam “Let my son finish his 12th exam, then I will think on it (the lump).. Typical Mother Responsibilities”

## Sheet: Sheet2
Row Labels
4th స్టేజ్ క్యాన్సర్! 3 నెలల్లో రిపోర్ట్స్ చూస్తే...| Breast Cancer Survivor Stories in Telugu (youtube.com)
YouTube Video 9
Telugu
Stage IV
34 years
Breast Cancer Awareness Month: Survivors Share Their Stories | Breast Cancer Awareness Month | Breast Cancer Survivors | HerZindagi
Blog 1
English
Stage IIIb
Unspecified
Breast Cancer Survivor Story - Ranjeeta S | Breast Cancer Hospital in Jaipur - Manipal Hospitals - YouTube
YouTube Video 4
Hindi
Unspecified
Unspecified
Breast Cancer Survivor Tells Why Screening Is Not a Burden (youtube.com)
YouTube Video 6
English/Hindi
Unspecified
27 years
Breast cancer survivor's journey | OncoStem Blog
Blog 4
English
Stage I
39 years
Breast Cancer Treatment & Surgery: Story Of Savita - Max Hospital - YouTube
YouTube Video 1
Hindi
Advanced stage
26 years
Breast Cancer: “I am a stronger person today” (siemens-healthineers.com)
Blog 2
English
Stage III
49 years
Chemotherapy and Surgery for Advanced Breast Cancer | Patient Success Story | Max Hospital, Vaishali (youtube.com)
YouTube Video 8
English/Hindi
Advanced stage
44 years
Conversation with a Breast Cancer Survivor - Dr. Rohan Khandelwal, Breast Cancer Surgeon (youtube.com)
YouTube Video 12
English
Unspecified
45 years
Dr. Rohan Khandelwal in conversation with an inspirational breast cancer survivor (youtube.com)
YouTube Video 3
Hindi
Unspecified
25 years
Mrs Jyoti diagnosed with stage-4 breast cancer. | Apollo Hospitals Delhi - YouTube
YouTube Video 2
Hindi
Stage IV
Unspecified
My triple Negative brest cancer survivor story - YouTube
YouTube Video 7
Hindi
Triple Negative Breast Cancer
38 years
Rinaa’s Story: Two-Time Breast Cancer Survivor - Susan G. Komen®
Blog 5
English
Stage II
35 years
Story of Mrs. Opel Rawat, Breast Cancer Survivor (youtube.com)
YouTube Video 5
Hindi
Stage III
Unspecified
Survivor Story: How My Husband’s Unwavering Love And Support Helped Me Beat Breast Cancer ​ – Free Crowdfunding for India | #1 Fundraising website in India | Milaap
Blog 3
English
Unspecified
Unspecified
క్యాన్సర్ పెట్టిన పరీక్షలో నెగ్గిన తెలుగు ఉపాధ్యాయురాలు | Breast Cancer Survivor Success Story (youtube.com)
YouTube Video 10
Telugu
Stage IV
36 years
పాల గడ్డేమో అనుకున్నా! కానీ అది 4th స్టేజ్ బ్రెస్ట్ క్యాన్సర్!| Breast Cancer Survivor Story |Telugu (youtube.com)
YouTube Video 11
Telugu
Stage IV
40 years
Grand Total
